# Supplementary material for: A new species of Helionothrips from China (Thysanoptera, Panchaetothripinae)
Source: Zookeys. 2017 Nov 6;(714):47–52. doi: 10.3897/zookeys.714.20644 (PMC5740474; doi:10.3897/zookeys.714.20644)
Supplement: XML Treatment for Helionothrips lushanensis [file zookeys.714.20644-treatment1.xml]

<!DOCTYPE tp:taxon-treatment
  PUBLIC "-//TaxonX//DTD Taxonomic Treatment Publishing DTD v0 20100105//EN" "tax-treatment-NSO.dtd">
<tp:taxon-treatment xmlns:tp="http://www.plazi.org/taxpub"><tp:treatment-meta><kwd-group><label>Taxon classification</label><kwd><named-content xmlns:xlink="http://www.w3.org/1999/xlink" content-type="kingdom">Animalia</named-content></kwd><kwd><named-content xmlns:xlink="http://www.w3.org/1999/xlink" content-type="order">Thysanoptera</named-content></kwd><kwd><named-content xmlns:xlink="http://www.w3.org/1999/xlink" content-type="family">Thripidae</named-content></kwd></kwd-group><mixed-citation publication-type="journal"><person-group><name><surname>Wang</surname><given-names>Zhaohong</given-names></name><name><surname>Tong</surname><given-names>Xiaoli</given-names></name></person-group><article-title>A new species of <italic><tp:taxon-name><tp:taxon-name-part taxon-name-part-type="genus" reg="Helionothrips">Helionothrips</tp:taxon-name-part></tp:taxon-name></italic> from China (<tp:taxon-name><tp:taxon-name-part taxon-name-part-type="order">Thysanoptera</tp:taxon-name-part></tp:taxon-name>, <tp:taxon-name><tp:taxon-name-part taxon-name-part-type="subfamily">Panchaetothripinae</tp:taxon-name-part></tp:taxon-name>)</article-title><source>Zookeys</source><day>6</day><month>11</month><year>2017</year><volume>2017</volume><issue>714</issue><fpage>47</fpage><lpage>52</lpage><pub-id pub-id-type="doi">10.3897/zookeys.714.20644</pub-id></mixed-citation></tp:treatment-meta><tp:nomenclature><tp:taxon-name>
            <tp:taxon-name-part taxon-name-part-type="genus" reg="Helionothrips">Helionothrips</tp:taxon-name-part>
            <tp:taxon-name-part taxon-name-part-type="species" reg="lushanensis">lushanensis</tp:taxon-name-part>
            <object-id xmlns:xlink="http://www.w3.org/1999/xlink" content-type="zoobank" xlink:type="simple">http://zoobank.org/7481BEA8-A3C4-4C92-A378-B723D6C04AF7</object-id>
          </tp:taxon-name><tp:taxon-status xmlns:xlink="http://www.w3.org/1999/xlink" xlink:type="simple">sp. n.</tp:taxon-status><xref ref-type="fig" rid="F1">Figs 1–2</xref><xref ref-type="fig" rid="F2">, 3–10</xref></tp:nomenclature><tp:treatment-sec sec-type="material" id="SECID0E3CAC"><title>Material examined.</title><p>
            <bold>Holotype</bold> female (in <abbrev xmlns:xlink="http://www.w3.org/1999/xlink" content-type="institution" xlink:title="South China Agricultural University" id="ABBRID0EEDAC" xlink:type="simple">SCAU</abbrev>): <bold>CHINA</bold>, Jiangxi province, Jiujiang City, Mt. Lushan (<named-content xmlns:xlink="http://www.w3.org/1999/xlink" content-type="dwc:verbatimCoordinates" xlink:type="simple"><named-content content-type="geo-json" specific-use="{&#34;type&#34;:&#34;Point&#34;,&#34;coordinates&#34;:[115.983333,29.550000]}" id="NCID0EODAC" xlink:type="simple">29°33'N, 115°59'E</named-content></named-content>), collected from older leaves of <italic><tp:taxon-name><tp:taxon-name-part taxon-name-part-type="genus" reg="Ligustrum">Ligustrum</tp:taxon-name-part> <tp:taxon-name-part taxon-name-part-type="species" reg="sinense">sinense</tp:taxon-name-part></tp:taxon-name></italic> (<tp:taxon-name><tp:taxon-name-part taxon-name-part-type="family">Oleaceae</tp:taxon-name-part></tp:taxon-name>), 9.xi.2015, leg. Xiaoli Tong.</p></tp:treatment-sec><tp:treatment-sec sec-type="Paratypes (in SCAU)" id="SECID0EDEAC"><title>Paratypes (in <abbrev xmlns:xlink="http://www.w3.org/1999/xlink" content-type="institution" xlink:title="South China Agricultural University" id="ABBRID0EIEAC" xlink:type="simple">SCAU</abbrev>).</title><p>2 males from older leaves of <italic><tp:taxon-name><tp:taxon-name-part taxon-name-part-type="genus" reg="Ligustrum">Ligustrum</tp:taxon-name-part> <tp:taxon-name-part taxon-name-part-type="species" reg="sinense">sinense</tp:taxon-name-part></tp:taxon-name></italic> (<tp:taxon-name><tp:taxon-name-part taxon-name-part-type="family">Oleaceae</tp:taxon-name-part></tp:taxon-name>), 4 males from older leaves of <italic><tp:taxon-name><tp:taxon-name-part taxon-name-part-type="genus" reg="Viburnum">Viburnum</tp:taxon-name-part></tp:taxon-name></italic> sp. (<tp:taxon-name><tp:taxon-name-part taxon-name-part-type="family">Caprifoliaceae</tp:taxon-name-part></tp:taxon-name>), 1 female from older leaves of <italic><tp:taxon-name><tp:taxon-name-part taxon-name-part-type="genus" reg="Rhododendron">Rhododendron</tp:taxon-name-part> <tp:taxon-name-part taxon-name-part-type="species" reg="simiarum">simiarum</tp:taxon-name-part></tp:taxon-name></italic> (<tp:taxon-name><tp:taxon-name-part taxon-name-part-type="family">Ericaceae</tp:taxon-name-part></tp:taxon-name>), all taken with holotype. Hunan province, Liuyang City, Daweishan National Forest Park (<named-content xmlns:xlink="http://www.w3.org/1999/xlink" content-type="dwc:verbatimCoordinates" xlink:type="simple"><named-content content-type="geo-json" specific-use="{&#34;type&#34;:&#34;Point&#34;,&#34;coordinates&#34;:[114.100000,28.416667]}" id="NCID0E5FAC" xlink:type="simple">28°25'N, 114°06'E</named-content></named-content>), 1 male from older leaves of <italic><tp:taxon-name><tp:taxon-name-part taxon-name-part-type="genus" reg="Rhododendron">Rhododendron</tp:taxon-name-part> <tp:taxon-name-part taxon-name-part-type="species" reg="latoucheae">latoucheae</tp:taxon-name-part></tp:taxon-name></italic> (<tp:taxon-name><tp:taxon-name-part taxon-name-part-type="family">Ericaceae</tp:taxon-name-part></tp:taxon-name>), 15.viii.2016, leg. Zhaohong Wang.</p></tp:treatment-sec><tp:treatment-sec sec-type="diagnosis" id="SECID0ETGAC"><title>Diagnosis.</title><p>Both sexes macropterous; body dark brown; head entirely dark brown; antennal segments I–VIII yellowish brown; fore wing brown with two pale bands. Head entirely reticulate without internal wrinkles within the reticules; antennae 8-segmented, segments III and IV strongly vasiform with forked sensoria, that on IV reach near the apex of V. Pronotum, meso- and metanotum completely reticulate, all lacking internal wrinkles within the reticles. Antecostal line on abdominal tergites III–VIII divided into broad arched sculpture with heavy anterior margin; tergite VIII with complete comb of microtrichia on posterior margin. Male similar to female in structure and colour but smaller; abdominal sternites without pore plates.</p></tp:treatment-sec><tp:treatment-sec sec-type="description" id="SECID0EYGAC"><title>Description.</title><p>
            <bold>Female</bold> (<italic>macropterous</italic>): Body dark brown (Fig. <xref ref-type="fig" rid="F1">1</xref>), head entirely dark brown; antennal segments I–VIII yellowish brown or pale brown, I and VI slightly darker than other segments (Fig. <xref ref-type="fig" rid="F2">5</xref>). Fore legs yellowish brown, mid and hind legs dark <!--PageBreak-->brown except for the extremities of femora and tibiae yellowish brown; all tarsi yellow. Fore wing (Fig. <xref ref-type="fig" rid="F2">10</xref>) brown at base with white band sub-basally, brown at fork of veins and gradually fading apically, subapical pale band longer than sub-basal white band, ambient vein darker than surface of wing at apex, clavus dark brown.</p><fig id="F1" position="float" orientation="portrait"><label>Figures 1–2.</label><caption><p>
                <italic><tp:taxon-name><tp:taxon-name-part taxon-name-part-type="genus" reg="Helionothrips">Helionothrips</tp:taxon-name-part> <tp:taxon-name-part taxon-name-part-type="species" reg="lushanensis">lushanensis</tp:taxon-name-part></tp:taxon-name></italic> sp. n. <bold>1</bold> female <bold>2</bold> male.</p></caption><graphic xmlns:xlink="http://www.w3.org/1999/xlink" xlink:href="zookeys-714-047-g001.jpg" position="float" orientation="portrait" xlink:type="simple" id="oo_166773.jpg"/></fig><p>
            <italic>Head</italic> approximately twice as wide as long, sculptured with polygonal reticulations and without internal wrinkles within the reticules (Fig. <xref ref-type="fig" rid="F2">3</xref>); head with short, convex cheeks; occipital ridge strong and close to margin of eyes; occipital collar with numerous granules in posteromedian reticules; ocelli larger than any of the ommatidia and situated on the sides of an elevated hump. Antennae 8-segmented and stout, segments III and IV strongly vasiform with short apical neck, segment III longest with long pedicel, segment IV approximately 1.6 times as long as wide with very short basal pedicel (Fig. <xref ref-type="fig" rid="F2">5</xref>); segments III–IV with forked sensoria, that on IV reach near the apex of V; segments IV–VI with microtrichia rows on ventral surface, IV and V with 3 rows, VI with two rows. Mouth-cone rounded and moderately long, palps 2-segmented.</p><fig id="F2" position="float" orientation="portrait"><label>Figures 3–10.</label><caption><p>
                <italic><tp:taxon-name><tp:taxon-name-part taxon-name-part-type="genus" reg="Helionothrips">Helionothrips</tp:taxon-name-part> <tp:taxon-name-part taxon-name-part-type="species" reg="lushanensis">lushanensis</tp:taxon-name-part></tp:taxon-name></italic> sp. n. <bold>3</bold> head and pronotum <bold>4</bold> meso- and metanotum and abdominal tergite I <bold>5</bold> antenna <bold>6</bold> abdominal tergites VII–X <bold>7</bold> abdominal tergites IV–V <bold>8</bold> abdominal sternites VI–VII <bold>9</bold> abdominal tergites VIII–X of male <bold>10</bold> fore wing.</p></caption><graphic xmlns:xlink="http://www.w3.org/1999/xlink" xlink:href="zookeys-714-047-g002.jpg" position="float" orientation="portrait" xlink:type="simple" id="oo_166774.jpg"/></fig><p>
            <italic>Pronotum</italic> wider than long, slightly ovoid (Fig. <xref ref-type="fig" rid="F2">3</xref>), with about 13–15 long and pale setae; pronotum, meso- and metanotum, metascutellum completely reticulate, all lacking internal wrinkles within the reticules (Fig. <xref ref-type="fig" rid="F2">4</xref>); metanotal median setae and campaniform sensilla arranging in a transverse line, median setae wide apart and far from anterior margin; metascutellum approximately three times as wide as long and posterior margins not produced. Fore wing first vein with approximately seven basal setae and two apical setae, second vein with 5–6 setae, clavus with four veinal and one discal setae; posterior marginal fringe cilia wavy. Legs with reticules, tarsi 1-segmented.</p><p>
            <italic>Abdominal tergites</italic> I and II covered with polygonal reticulations, III–VIII entirely reticulate except for the submedian smooth areas behind campaniform sensilla, with weak internal wrinkles within posterolateral reticules; antecostal line on tergites III–VIII <!--PageBreak-->divided into broad arched sculpture with heavy margin (Fig. <xref ref-type="fig" rid="F2">7</xref>); tergite VIII with complete comb of long microtrichia on posterior margin (Fig. <xref ref-type="fig" rid="F2">6</xref>); tergite IX with a pair of campaniform sensilla close to posterior margin and three pairs of stout and pointed setae <!--PageBreak-->along posterior margin, S1 and S2 setae subequal in length, but longer than S3 setae; tergite X smooth with median split complete. Abdominal sternites sculptured with longitudinal narrow reticules (Fig. <xref ref-type="fig" rid="F2">8</xref>).</p><p>
            <italic>Measurements</italic> (holotype female, in microns). Distended body length 1870. Head length (width) 100 (210); eye length (width) 70 (50). Pronotum length (width) 175 (250). Fore wing length 1040. Antennal segments I–VIII length (width) as follows: 26(25), 40(33), 65(29), 53(33), 40(25), 31(21), 10(9), 30(6).</p><p>
            <bold>Male</bold> (macropterous) (Fig. <xref ref-type="fig" rid="F1">2</xref>). Similar to female in structure and colour but smaller, abdomen more slender. Abdominal tergite VIII with complete comb of microtrichia on posterior margin (Fig. <xref ref-type="fig" rid="F2">9</xref>), tergite IX with two pairs of thorn-like setae, posterior pair shorter and closer to each other than anterior pair, a longitudinal cluster of 6–7 wart-like tubercles behind posterior pair (Fig. <xref ref-type="fig" rid="F2">9</xref>). Abdominal sternites without pore plates.</p><p>
            <italic>Measurements</italic> (paratype male, in microns). Distended body length 1570. Head length (width) 100 (175); eye length (width) 60 (40). Pronotum length (width) 140 (200). Fore wing length 840. Antennal segments I–VIII length (width) as follows: 20(22), 35(29), 58(27), 48(33), 33(24), 28(20), 8(9), 30(5).</p></tp:treatment-sec><tp:treatment-sec sec-type="etymology" id="SECID0EYLAC"><title>Etymology.</title><p>The specific epithet is named after the type locality, Mt. Lushan, Jiujiang City, Jiangxi province, China.</p></tp:treatment-sec><tp:treatment-sec sec-type="distribution" id="SECID0E4LAC"><title>Distribution.</title><p>China (Jiangxi, Hunan).</p></tp:treatment-sec><tp:treatment-sec sec-type="remarks" id="SECID0ECMAC"><title>Remarks.</title><p>The new species is most similar to <italic><tp:taxon-name><tp:taxon-name-part taxon-name-part-type="genus" reg="Helionothrips">H.</tp:taxon-name-part> <tp:taxon-name-part taxon-name-part-type="species" reg="errans">errans</tp:taxon-name-part></tp:taxon-name></italic> (Williams) in colour and structure, particularly in the pronotum lacking internal wrinkles within the reticules and abdominal tergite VIII having a complete comb on its posterior margin, but it can be distinguished from the latter by (1) head entirely dark brown (head anterior of fore ocellus yellow in <italic><tp:taxon-name><tp:taxon-name-part taxon-name-part-type="genus" reg="Helionothrips">H.</tp:taxon-name-part> <tp:taxon-name-part taxon-name-part-type="species" reg="errans">errans</tp:taxon-name-part></tp:taxon-name></italic>); (2) antennal segments I–VIII almost uniformly yellowish brown (antennal segments I and III-V yellow, II and VI brown in <italic><tp:taxon-name><tp:taxon-name-part taxon-name-part-type="genus" reg="Helionothrips">H.</tp:taxon-name-part> <tp:taxon-name-part taxon-name-part-type="species" reg="errans">errans</tp:taxon-name-part></tp:taxon-name></italic>); (3) antennal segments stouter, especially III and IV strongly vasiform, segment IV approximately 1.6 times as long as wide (in <italic><tp:taxon-name><tp:taxon-name-part taxon-name-part-type="genus" reg="Helionothrips">H.</tp:taxon-name-part> <tp:taxon-name-part taxon-name-part-type="species" reg="errans">errans</tp:taxon-name-part></tp:taxon-name></italic>, the antennal segments slender, III and IV stalk-like, segment IV more than twice as long as wide); (4) metascutellum normal, lacking produced posterior margins (metascutellum with posterior margins produced in <italic><tp:taxon-name><tp:taxon-name-part taxon-name-part-type="genus" reg="Helionothrips">H.</tp:taxon-name-part> <tp:taxon-name-part taxon-name-part-type="species" reg="errans">errans</tp:taxon-name-part></tp:taxon-name></italic>) and (5) male has no pore plate on the abdominal sternites (while the male has pore plates on sternites VII and VIII in <italic><tp:taxon-name><tp:taxon-name-part taxon-name-part-type="genus" reg="Helionothrips">H.</tp:taxon-name-part> <tp:taxon-name-part taxon-name-part-type="species" reg="errans">errans</tp:taxon-name-part></tp:taxon-name></italic>).</p></tp:treatment-sec></tp:taxon-treatment>
